# Supplementary material for: Heart in the crossfire, from epsilon to beyond: cardiac sarcoidosis—a case report
Source: Eur Heart J Case Rep. 2025 Nov 29;10(1):ytaf632. doi: 10.1093/ehjcr/ytaf632 (PMC12813286; doi:10.1093/ehjcr/ytaf632)
Supplement: ytaf632_Supplementary_Data [file ytaf632_supplementary_data.zip]

Archive with 5 entries (5 files):
- Supplemenatray Video 1 PLAX.avi
- Supplementary Figure 1.jpg
- Supplementary Figure 2.jpg
- Supplementary figure 3.jpg
- Supplementary Video 2 Ap4Ch.avi
